# Supplementary material for: Associations between excessive fatigue and pain, sleep, mental-health and work factors in Norwegian nurses
Source: PLoS One. 2023 Apr 4;18(4):e0282734. doi: 10.1371/journal.pone.0282734 (PMC10072460; doi:10.1371/journal.pone.0282734)
Supplement: S13 File — (SPS) [file pone.0282734.s013.sps]

* Encoding: UTF-8.
*CREATING VARIABLES 
 Encoding: UTF-8.
*CHALDER FATIGUE VARIABLE
************************************************
recoding chalder fatigue
items dichotomized (0,0,1,1) so 0 and 1 ("less than usual" and "not more than usual") were recorded into 0 (less than or not more than usual) and
2 and 3 ("more than usual" and "a lot more than usual") were recoded into 1 (more or a lot more than usual):
**************

RECODE R10_FQ1 R10_FQ2 R10_FQ3 R10_FQ4 R10_FQ5 R10_FQ6 R10_FQ7 R10_FQ8 R10_FQ9 R10_FQ10 R10_FQ11 (MISSING=SYSMIS) (0 
    thru 1=0) (2 thru 3=1) INTO chalder1dich chalder2dich chalder3dich chalder4dich chalder5dich 
    chalder6dich chalder7dich chalder8dich chalder9dich chalder10dich chalder11dich.
VARIABLE LABELS  chalder1dich 'chalder FQ1 dichotomized' /chalder2dich 'chalder fatigue 2 '+
    'dichotomized' /chalder3dich 'chalder 3 dichotomized' /chalder4dich 'chalder 4 dichotomized' 
    /chalder5dich 'chalder 5 dichotomized' /chalder6dich 'chalder 6 dichotomized' /chalder7dich 
    'chalder 7 dichotomized' /chalder8dich 'chalder 8 dichotomized' /chalder9dich 'chalder 9 '+
    'dichotomized' /chalder10dich 'chalder 10 dichotomized' /chalder11dich 'chalder 11 dichotomized'.
EXECUTE.


*********
a sum score exceeding 3 (dichotomized score) is considered excessive fatigue
creating variable excessivefatigue 0=not present 1=present
first creating a sum score of all chalderdich variables

 

COMPUTE sum = chalder1dich + chalder2dich + chalder3dich + chalder4dich + chalder5dich + chalder6dich + chalder7dich + chalder8dich + chalder9dich + chalder10dich + chalder11dich.
EXECUTE . 

descr sum.


*****
then creating excessivefatigue with a dichotomized score, 0= excessive fatigue not present 1=excessive fatigue present
******


RECODE sum (SYSMIS=SYSMIS) (Lowest thru 3=0) (ELSE=1) INTO excessivefatigue.
VARIABLE LABELS  excessivefatigue 'excessive fatigue on the chalder fatigue scale'.
EXECUTE.

frequ excessivefatigue.

*SCALE VARIABLE FOR FATIGUE
************************************************
range 0-33
*********

COMPUTE fatiguescore = R10_FQ1 + R10_FQ2 + R10_FQ3 + R10_FQ4 + R10_FQ5 + R10_FQ6 + R10_FQ7 + R10_FQ8 + R10_FQ9 + R10_FQ10 + R10_FQ11.
EXECUTE . 

descr fatiguescore.
FREQUENCIES fatiguescore.


***PHYSICAL VS MENTAL FATIGUE variables
    ************************************************
    
   
COMPUTE physical_fatigue = R10_FQ1 + R10_FQ2 + R10_FQ3 + R10_FQ4 + R10_FQ5 + R10_FQ6 + R10_FQ7.
VARIABLES  LABELS physical_fatigue  'physical fatigue total score' .
EXECUTE.
 
COMPUTE mental_fatigue = R10_FQ8 + R10_FQ9 + R10_FQ10 + R10_FQ11.
VARIABLES  LABELS mental_fatigue  'Mental fatigue total score' .
EXECUTE.


*PAIN SEVERITY BY BODY AREA
 ************************************************
     making a intensity and duration variable for pain complaints  

*first recode pain intensity
SYSMIS =SYSMIS
1 = ikke plaget to 0 = not troubled
2 = litt plaget to 1 = a little troubled
3 = ganske plaget to 2 = quite troubled
4 = svært plaget to 3 = seriously troubled

*kept SYSMIS as SYSMIS 


DATASET ACTIVATE DataSet1.
RECODE R10_PlagerNakke R10_PlagerNedrerygg R10_PlagerArmer R10_PlagerBein R10_PlagerHodepine 
    R10_PlagerMage (SYSMIS=SYSMIS) (1=0) (2=1) (3=2) (4=3) INTO neckpain_intensity 
    lowbackpain_intensity armpain_intensity legpain_intensity headpain_intensity stomachpain_intensity.
VARIABLE LABELS  neckpain_intensity 'recoded neck pain intensity 0 is not bothered' 
    /lowbackpain_intensity 'recoded lower back pain intensity 0 is not bothered' /armpain_intensity 
    'recoded arm/wrist/hand pain intensity 0 is not bothered' /legpain_intensity 'recoded '+
    'leg/hip/knee/foot pain intensity 0 is not bothered' /headpain_intensity 'recoded headache '+
    'pain intensity 0 is not bothered' /stomachpain_intensity 'recoded stomach pain intensity 0 is '+
    'not bothered'.
EXECUTE.


*it is necessary to make a new duration variable in order to reduce missing values - looking at the data  there is a tendency to not answer duration question if answered 'not bothered' on the pain question, 
    therefore missing data on the duration variable is recoded as 1. Since answering  'not bothered' by pain is 0 this will nullify instances where no pain is multiplied by 1 anyway - 
    but will capture any instance where the participant answered something else advising team discussed and agreeed it is reasonable in this case to assume that if they answered that there was pain it 
    had to have a duration and it is reasonable therefore to use the most conservative duration (1).
       
RECODE R10_PlagerNakke_Varighet R10_PlagerNedrerygg_Varighet R10_PlagerArmer_Varighet 
    R10_PlagerBein_Varighet R10_PlagerHodepine_Varighet R10_PlagerMage_Varighet (SYSMIS=1) (1=1) (2=2) 
    (3=3) (4=4) INTO duration_neck duration_back duration_arm duration_leg duration_head duration_sto.
VARIABLE LABELS  duration_neck 'duration of neck pain recoded SYSMIS =1' /duration_back 
    'duration of back pain recoded SYSMIS =1' /duration_arm 'duration of arm pain recoded SYSMIS =1' 
    /duration_leg 'duration of leg pain recoded SYSMIS =1' /duration_head 'duration of head pain '+
    'recoded SYSMIS =1' /duration_sto 'duration of stomach pain recoded SYSMIS =1'.
EXECUTE.

*then, multiple intensity and duration for each variable 
This variable created based on "Working at home and expectations of being available: effects on perceived work environment, turnover intentions, and health" (which was 
using the same method as "Variation in reporting of pain and other subjective health complaints in a working population and limitations of single sample measurements" 
but taking into account the updated response options:
"If reporting pain ("a little troubled" or stronger), the subject was asked to rate duration of the complaint ("1-5", "6-10", "11-14", or "15-28 days")


*A complaint-severity score for each health complaint is made by multiplying the intensity score (0 = not troubled, 1 = a little troubled,
2 = quite troubled, 3 = seriously troubled) by the duration score (1 = "1-5 days", 2= "6-10", 3 = "11-14", or 4 = "15-28 days"). 
Range 0-12

COMPUTE neck_severity=(neckpain_intensity * duration_neck).
EXECUTE.

COMPUTE back_severity=(lowbackpain_intensity * duration_back).
EXECUTE.

COMPUTE arm_severity=(armpain_intensity * duration_arm).
EXECUTE.

COMPUTE leg_severity=(legpain_intensity * duration_leg).
EXECUTE.

COMPUTE head_severity=(headpain_intensity * duration_head).
EXECUTE.

COMPUTE stomach_severity=(stomachpain_intensity * duration_sto).
EXECUTE.

*DICHOTOMOUS VARIABLES FOR PAIN BY BODY PART
    no pain (0) vs in pain (1) for each area
    
 RECODE neckpain_intensity lowbackpain_intensity armpain_intensity legpain_intensity 
    headpain_intensity stomachpain_intensity (SYSMIS=SYSMIS) (0=0) (ELSE=1) INTO neck_dich back_dich 
    arm_dich leg_dich head_dich sto_dich.
VARIABLE LABELS  neck_dich 'neck pain no = 0 yes = 1' /back_dich 'back pain no = 0 yes = 1' 
    /arm_dich 'arm pain no = 0 yes = 1' /leg_dich 'leg pain no = 0 yes = 1' /head_dich 'head pain no '+
    '= 0 yes = 1' /sto_dich 'stomach pain no = 0 yes = 1'.
EXECUTE.

*MUSCLOSKELETAL COMPLAINT SEVERITY INDEX
************************************************
as in "Variation in reporting of pain and other subjective health complaints in a working population and limitations of single sample measurements" 
MSI is the mean of the scores for each body part

 COMPUTE MSI=(neck_severity + back_severity + arm_severity + leg_severity + head_severity + 
    stomach_severity) / 6.
EXECUTE.


*************************************************************************

*DICHOTOMIZED PAIN VARIABLE
************************************************
first create variable for sum of pain intensity scores


COMPUTE pain_sum = neckpain_intensity + lowbackpain_intensity + armpain_intensity + legpain_intensity + headpain_intensity + stomachpain_intensity.
EXECUTE.

*pain_sum adds each body region (possible score 0-3) together. Possible range for total score 0-18


*then dichotomize 
0 = no pain
1 = reporting some degree of pain


RECODE pain_sum (SYSMIS=SYSMIS) (0=0) (1 thru Highest=1) INTO in_pain.
VARIABLE LABELS  in_pain 'no pain vs having pain'.
EXECUTE.

FREQUENCIES in_pain.


*SLEEP DURATIONS (in minutes) sleep_min
************************************************
total average sleep in minutes
'

COMPUTE sleep_min=(R10_Timer søvndøgn_timer * 60)  + R10_Timersøvndøgn_minutter.
EXECUTE.


*SLEEP DURATION (in hours) sleep_dur

COMPUTE sleep_dur=(sleep_min / 60).
EXECUTE. 

*SLEEP DURATION CATEGORIES
       Normal sleep = 6-8hrs, short sleep duration <6, long sleep duration >8
    
RECODE sleep_dur (SYSMIS=SYSMIS) (6 thru 8=0) (0 thru 5.9999999=1) (ELSE=2) INTO sleep_dur_cat.
VARIABLE LABELS  sleep_dur_cat 'sleep duration categories 6-8hr = 0, <6 = 1, >8 =2'.
EXECUTE.
    

*KIDS recode
************************************************
recoded variables about having kids at home to
kids at home yes = 1
kids at home no = 0
*

RECODE R10_Barnhjemme_under2år R10_Barnhjemme_over2år (SYSMIS=SYSMIS) (2=0) (1=1) INTO kidsunder2 
    kidsover2.
VARIABLE LABELS  kidsunder2 'kids in the home under 2 years old' /kidsover2 'kids at home over 2 '+
    'years old'.
EXECUTE.

*AGE CATEGORICAL
age range of participants is 31-69, categorizing as
30-39 = (0), 40-49 = (1), 50-59 = (2), 60-69 = (3)

RECODE alder_2018 (SYSMIS=SYSMIS) (30 thru 39=0) (40 thru 49=1) (50 thru 59=2) 
    (60 thru 69=3) INTO age_cat.
VARIABLE LABELS  age_cat 'age in categories'.
EXECUTE.


*KIDS AT HOME VARIABLE
************************************************
 kids = 1 no kids = 0
*

COMPUTE kidsadd= R10_Barnhjemme_under2år + R10_Barnhjemme_over2år.
EXECUTE.

*filter out those not answering wave 10

USE ALL.
COMPUTE filter_$=(NOT SYSMIS(R10_DatoUtfyltDag)  | NOT SYSMIS(R10_DatoUtfyltMnd)  | NOT 
    SYSMIS(R10_DatoUtfyltÅr)  | NOT SYSMIS(R10_Arbeider_sykepleier_nå)  | NOT 
    SYSMIS(R10_hvis_nei_er_du)  | NOT SYSMIS (R10_Sykefravær)  | NOT SYSMIS(R10_DagerSyk) ).
VARIABLE LABELS filter_$ 'NOT SYSMIS(R10_DatoUtfyltDag)  | NOT SYSMIS(R10_DatoUtfyltMnd)  | NOT '+
    'SYSMIS(R10_DatoUtfyltÅr)  | NOT SYSMIS(R10_Arbeider_sykepleier_nå)  | NOT '+
    'SYSMIS(R10_hvis_nei_er_du)  | NOT SYSMIS(R10_Sykefravær)  | NOT SYSMIS(R10_DagerSyk)  (FILTER)'.
VALUE LABELS filter_$ 0 'Not Selected' 1 'Selected'.
FORMATS filter_$ (f1.0).
FILTER BY filter_$.
EXECUTE.

*filtering based on if working currently as a nurse {1, Ja}

USE ALL.
COMPUTE filter_$=(R10_Arbeider_sykepleier_nå = 1).
VARIABLE LABELS filter_$ 'R10_Arbeider_sykepleier_nå = 1 (FILTER)'.
VALUE LABELS filter_$ 0 'Not Selected' 1 'Selected'.
FORMATS filter_$ (f1.0).
FILTER BY filter_$.
EXECUTE.

*coping to new dataset: only those who participanted in wave 10 and only those who worked as nurses

DATASET COPY  working_as_nurse_wave_10.
DATASET ACTIVATE  working_as_nurse_wave_10.
FILTER OFF.
USE ALL.
SELECT IF (R10_Arbeider_sykepleier_nå = 1).
EXECUTE.
DATASET ACTIVATE  DataSet1.


*SHIFT WORK DISORDER VARIABLE
 ************************************************
 uses diagnostic criteria for shift work disorder found in the third
 edition of the International Classification of Sleep Disorders (ICSD-3). Questions: Do you experience difficulties with either sleeping or excessive sleepiness? 
 If so, does the sleep or sleepiness problems are related to a work schedule that makes them work when they normally would sleep? Have the sleep or sleepiness problems have lasted for
 at least one month? *quesitons are now updated to do you have a shift that overlaps with your normal sleeping hours, if yes does it cause insomnia or increased sleep need
 if yes has it lasted at least 3 mo?
 
 *Answers are added *if* they answered yes to all 3 questions. Therefore answering yes to all three questions = 3 (SWD). Answering yes to less than 3 questions = SYSMIS (no SWD)
 
*then recode swd_add  into 3 = 1 (SWD) all else = 0 (no SWD)

COMPUTE SWD=R10_Arbtid_overlapp_søvntid= 1 and R10_hvis_ja_søvnig = 1 and R10_hvis_ja_3mnd = 1.
VARIABLE LABELS SWD 'shift work disorder'.
VALUE LABELS SWD 0 'not SWD' 1 'SWD'. 
EXECUTE.


*HAD SCALE
************************************************
    
COMPUTE sumangst = R10_HADS1 + R10_HADS3 + R10_HADS5 + R10_HADS7 + R10_HADS9 + R10_HADS11 + R10_HADS13 .
EXECUTE .

COMPUTE sumdepr = R10_HADS2 + R10_HADS4 + R10_HADS6 + R10_HADS8 + R10_HADS10 + R10_HADS12 + R10_HADS14 .
EXECUTE .

IF sumangst < 8 Angst = 0 .
EXECUTE .

IF sumangst > 7 Angst = 1 .
EXECUTE .

IF sumdepr < 8 Depr = 0 .
EXECUTE .

IF sumdepr > 7 Depr = 1 .
EXECUTE .

* EPWORTH SLEEPINESS SCALE ***
************************************************

COMPUTE SUMESS = R10_ESS1 + R10_ESS2 + R10_ESS3 + R10_ESS4 + R10_ESS5 + R10_ESS6 + R10_ESS7 + R10_ESS8 .
EXECUTE .


IF (SUMESS < 11) Sleepiness = 0 .
EXECUTE .

IF (SUMESS > 10) Sleepiness = 1 .
EXECUTE .


*INSOMNIA SCALE (BIS)
Bergen insomniskala - sumskåre
***************************************

COMPUTE sum_bis=R10_BISny1 + R10_BISny2 + R10_BISny3 + R10_BISny4 +  R10_BISny5 +  R10_BISny6 .
VARIABLE LABELS sum_bis 'sumskåre Bergen insomniskala'.
EXECUTE.

*INSOMNIA casesness
Insomnidiagnose
scoring 3 or more on one of the first 3 items and 3 or more on at least one of the items 5-6 = insomnia
scoring 2 or less on all of the sections 1-3 or all of the sections 5-6 = not insomnia

*********************

COMPUTE insomnia = 0 .
IF ((R10_BISny1 > 2 or R10_BISny2 > 2 or R10_BISny3 > 2) and (R10_BISny5 > 2 or R10_BISny6 > 2)) insomnia = 1 .
VARIABLE LABELS insomnia 'insomnia disorder DSM-5'.
VALUE LABELS insomnia 0 'not insomnia' 1 'insomnia disorder'. 
EXECUTE .


*QUICK RETURNS 

   
RECODE R10_Mindre11timerFri (0=0) (1 thru 20=1) (21 thru Highest=2) INTO quickreturns_categories.
VARIABLE LABELS  quickreturns_categories 'quick returns last year in categories'.
VALUE LABELS quickreturns_categories 0 '0 QR last year' 1 '1-20 QR last year' 2 '>20 QR last year'. 
EXECUTE.
 

RECODE R10_Stillingsprosent (SYSMIS=SYSMIS) (1=1) (2=2) (3=3) (4=0) INTO percent_work.
VARIABLE LABELS  percent_work '% full time work reference category is >90%'.
EXECUTE.

*AVERAGE HOURS WORKED PER WEEK
    first recode missing minutes to 0 to retain as much data as possible
    

RECODE R10_TimerJobbUke_Min (SYSMIS=0) (ELSE=Copy) INTO work_wk_min.
VARIABLE LABELS  work_wk_min 'average minutes worked per week (recoded missing to 0)'.
EXECUTE.

*then add average hours worked per week to average minutes worked per week
    
COMPUTE hours_worked=R10_TimerJobbUke_Timer + (work_wk_min / 60).
EXECUTE.

*CAT. - AVERAGE HOURS WORKED CATEGORICAL
    creating a categorical variable based on Ingeborg Forthun's article Sleep medication and melatonin use among Norwegian nurses -- 
    a cross-sectional study. Categories <=20, 20.1 -30, 30.1-37.5, 37.6-40, >40
coded in order from 0-4

RECODE hours_worked (SYSMIS=SYSMIS) (Lowest thru 20=0) (20.1 thru 30=1) (30.1 thru 37.5=2) (37.6 
    thru 40=3) (ELSE=4) INTO work_hrs_cat.
VARIABLE LABELS  work_hrs_cat 'Average hours worked per week categorical'.
EXECUTE.

*recode to make reference category 30.1 - 37.5 hours 
    30.1-37.5 = 0, <=20 = 1, 20.1 -30 = 2,  37.6-40 = 3 , >40 = 4

RECODE hours_worked (SYSMIS=SYSMIS) (37.6 thru 40=3) (Lowest thru 20=1) (20.1 thru 30=2) (30.1 thru 
    37.5=0) (ELSE=4) INTO average_hours.
VARIABLE LABELS  average_hours 'average hours worked per week, 30.1 - 37.5 reference = 0'.
EXECUTE.


*NATURAL LOGS FOR CONTINUOUS VARIABLES
    

*AGE

DATASET ACTIVATE DataSet5.
COMPUTE ln_age=LN(alder_2018).
EXECUTE.


*SLEEP DURATION
    
DATASET ACTIVATE DataSet5.
COMPUTE ln_sleep_dur=LN(sleep_dur).
EXECUTE.

*NUMBER NIGHTS
 *first must make a new variable subbing 0 for 0.001 to try to avoid warning #602 when making the natural log.
 
RECODE R10_NetterSisteÅr (0=0.01) (ELSE=Copy) INTO trans_nights.
VARIABLE LABELS  trans_nights 'nights continuous variable 0 = 0.01 (for nat log)'.
EXECUTE.

DATASET ACTIVATE DataSet5.
COMPUTE ln_nights=LN(trans_nights).
EXECUTE.

*NUMBER QR 
*first must make a new variable subbing 0 for 0.001 to try to avoid warning #602 when making the natural log.
 
RECODE R10_Mindre11timerFri (0=0.01) (ELSE=Copy) INTO trans_QR.
VARIABLE LABELS  trans_QR 'QR continuous variable 0 = 0.01 (for nat log)'.
EXECUTE.

DATASET ACTIVATE DataSet5.
COMPUTE ln_QR=LN(trans_QR).
EXECUTE.

*NECK SEVERITY 
*first must make a new variable subbing 0 for 0.001 to try to avoid warning #602 when making the natural log.
 
RECODE neck_severity (0=0.01) (ELSE=Copy) INTO trans_neck.
VARIABLE LABELS  trans_neck 'neck continuous variable 0 = 0.01 (for nat log)'.
EXECUTE.

DATASET ACTIVATE DataSet5.
COMPUTE ln_neck=LN(trans_neck).
EXECUTE.
 
*BACK 
*first must make a new variable subbing 0 for 0.001 to try to avoid warning #602 when making the natural log.
 
RECODE back_severity (0=0.01) (ELSE=Copy) INTO trans_back.
VARIABLE LABELS  trans_back 'back continuous variable 0 = 0.01 (for nat log)'.
EXECUTE.

DATASET ACTIVATE DataSet5.
COMPUTE ln_back=LN(trans_back).
EXECUTE.

*ARM 
 *first must make a new variable subbing 0 for 0.001 to try to avoid warning #602 when making the natural log.
 
RECODE arm_severity (0=0.01) (ELSE=Copy) INTO trans_arm.
VARIABLE LABELS  trans_arm 'arm continuous variable 0 = 0.01 (for nat log)'.
EXECUTE.

   
DATASET ACTIVATE DataSet5.
COMPUTE ln_arm=LN(trans_arm).
EXECUTE.

*LEG 
*first must make a new variable subbing 0 for 0.001 to try to avoid warning #602 when making the natural log.
 
RECODE leg_severity (0=0.01) (ELSE=Copy) INTO trans_leg.
VARIABLE LABELS  trans_leg 'leg continuous variable 0 = 0.01 (for nat log)'.
EXECUTE. 
   
DATASET ACTIVATE DataSet5.
COMPUTE ln_leg=LN(trans_leg).
EXECUTE.

*HEAD 
*first must make a new variable subbing 0 for 0.001 to try to avoid warning #602 when making the natural log.
 
RECODE head_severity (0=0.01) (ELSE=Copy) INTO trans_head.
VARIABLE LABELS  trans_head 'leg continuous variable 0 = 0.01 (for nat log)'.
EXECUTE.
   
DATASET ACTIVATE DataSet5.
COMPUTE ln_head=LN(trans_head).
EXECUTE.

*STOMACH 
*first must make a new variable subbing 0 for 0.001 to try to avoid warning #602 when making the natural log.
 
RECODE stomach_severity (0=0.01) (ELSE=Copy) INTO trans_sto.
VARIABLE LABELS  trans_sto 'sto continuous variable 0 = 0.01 (for nat log)'.
EXECUTE.
   
DATASET ACTIVATE DataSet5.
COMPUTE ln_sto=LN(trans_sto).
EXECUTE.

*MSI 
*first must make a new variable subbing 0 for 0.001 to try to avoid warning #602 when making the natural log.
 
RECODE MSI (0=0.01) (ELSE=Copy) INTO trans_MSI.
VARIABLE LABELS  trans_MSI 'MSI continuous variable 0 = 0.01 (for nat log)'.
EXECUTE.  
  
DATASET ACTIVATE DataSet5.
COMPUTE ln_msi=LN(trans_MSI).
EXECUTE.

*INSOMNIA 
*first must make a new variable subbing 0 for 0.001 to try to avoid warning #602 when making the natural log.
 
RECODE sum_bis (0=0.01) (ELSE=Copy) INTO trans_insomnia.
VARIABLE LABELS  trans_insomnia 'insomnia continuous variable 0 = 0.01 (for nat log)'.
EXECUTE.
    
DATASET ACTIVATE DataSet5.
COMPUTE ln_insomnia=LN(trans_insomnia).
EXECUTE.


*SLEEPINESS 
*first must make a new variable subbing 0 for 0.001 to try to avoid warning #602 when making the natural log.
 
RECODE SUMESS (0=0.01) (ELSE=Copy) INTO trans_SUMESS.
VARIABLE LABELS  trans_SUMESS 'SUMESS continuous variable 0 = 0.01 (for nat log)'.
EXECUTE.
    
DATASET ACTIVATE DataSet5.
COMPUTE ln_ESS=LN(trans_SUMESS).
EXECUTE.

*DEPRESSION 
*first must make a new variable subbing 0 for 0.001 to try to avoid warning #602 when making the natural log.
 
RECODE sumdepr (0=0.01) (ELSE=Copy) INTO trans_Depr.
VARIABLE LABELS  trans_Depr 'Depr continuous variable 0 = 0.01 (for nat log)'.
EXECUTE.

DATASET ACTIVATE DataSet5.
COMPUTE ln_depr=LN(trans_Depr).
EXECUTE.

*ANXIETY 
*first must make a new variable subbing 0 for 0.001 to try to avoid warning #602 when making the natural log.
 
RECODE sumangst (0=0.01) (ELSE=Copy) INTO trans_Angst.
VARIABLE LABELS  trans_Angst 'Angst continuous variable 0 = 0.01 (for nat log)'.
EXECUTE.
    
DATASET ACTIVATE DataSet5.
COMPUTE ln_anxiety=LN(trans_Angst).
EXECUTE.

    
*DESCRIPTIVES TABLE 1
    

*AGE IN 2018 alder_2018
    
descr alder_2018.

freq age_cat.


*SEX

FREQUENCIES VARIABLES=kjonn
  /ORDER=ANALYSIS.

*KIDS IN THE HOUSE kids

FREQUENCIES VARIABLES=kids
  /ORDER=ANALYSIS.

*DURATION OF SLEEP
 
descr sleep_dur.

frequ sleep_dur_cat.  

*WORK PLACE

frequ R10_NåværeneArbeid.

*PERCENT OF FULL TIME WORK (primary employer)

FREQUENCIES VARIABLES=R10_Stillingsprosent
  /ORDER=ANALYSIS.

*AVERAGE WORKING HOURS PER WEEK
    
frequ work_hrs_cat.

descr hours_worked.

*WORK SCHEDULE TYPE
    
frequ R10_Arbeidskat.

* NIGHTS LAST YEAR 
         
frequ nights_lastyear_cat.

descr R10_NetterSisteÅr.

*SHIFT WORK skiftarb_dikotom day work as reference category -- just day work vs working shifts
    
FREQUENCIES VARIABLES=skiftarb_dikotom
  /ORDER=ANALYSIS.

*QUICK RETURNS CATEGORIES quickreturns_categories
 
 FREQUENCIES VARIABLES=quickreturns_categories
  /ORDER=ANALYSIS.

descr R10_Mindre11timerFri.


*DESCRIPTIVES TABLE 2

*FATIGUE excessive fatigue
    
FREQUENCIES VARIABLES=excessivefatigue
  /ORDER=ANALYSIS.

*FATIGUE SCALE 

descr fatiguescore.


*SEVERITY OF PAIN (INTENSITY AND DURATION OF PAIN SCORES) 
    
*NECK
    
frequ neck_dich.

descr neck_severity.    

*BACK
    
frequ back_dich.

descr back_severity.

*ARM
    
frequ arm_dich.

descr arm_severity.

*LEG

frequ leg_dich.

descr leg_severity.

*HEADACHE/MIGRAINE

frequ head_dich.

descr  head_severity. 

*MSI
    
descr msi.

*PAIN VS NO PAIN
    
frequ in_pain.

*STOMACH
    
frequ sto_dich.

descr stomach_severity.


*INSOMNIA total score sum_bis

frequ insomnia.

descr sum_bis.

*SLEEPINESS

frequ Sleepiness.

descr SUMESS.

*ANXIETY HADs
    
FREQUENCIES VARIABLES=Angst
  /ORDER=ANALYSIS.

descr sumangst.

*DEPRESSION

FREQUENCIES VARIABLES=Depr
  /ORDER=ANALYSIS.

descr sumdepr.


*SHIFT WORK DISORDER SWD
    
FREQUENCIES VARIABLES=swd
  /ORDER=ANALYSIS.

*CHI-SQUARE TABLE 3
    

*AGE IN 2018 alder_2018  
   
CROSSTABS
  /TABLES=excessivefatigue BY age_cat
  /FORMAT=AVALUE TABLES
  /STATISTICS=CHISQ PHI 
  /CELLS=COUNT ROW COLUMN TOTAL 
  /COUNT ROUND CELL. 
    
*SEX
    
CROSSTABS
  /TABLES=excessivefatigue BY kjonn
  /FORMAT=AVALUE TABLES
  /STATISTICS=CHISQ PHI 
  /CELLS=COUNT ROW COLUMN TOTAL 
  /COUNT ROUND CELL.

*KIDS IN THE HOUSE kids

 
CROSSTABS
  /TABLES=excessivefatigue BY kids
  /FORMAT=AVALUE TABLES
  /STATISTICS=CHISQ PHI 
  /CELLS=COUNT ROW COLUMN TOTAL 
  /COUNT ROUND CELL.

*SLEEP DURATION
  
CROSSTABS  
  /TABLES=excessivefatigue BY sleep_dur_cat
  /FORMAT=AVALUE TABLES
  /STATISTICS=CHISQ PHI 
  /CELLS=COUNT ROW COLUMN TOTAL 
  /COUNT ROUND CELL.

*WORK PLACE TYPE

CROSSTABS
  /TABLES=excessivefatigue BY R10_NåværeneArbeid
  /FORMAT=AVALUE TABLES
  /STATISTICS=CHISQ PHI 
  /CELLS=COUNT ROW COLUMN TOTAL 
  /COUNT ROUND CELL.

*PERCENT OF FULL TIME WORK (primary employer)

CROSSTABS
  /TABLES=excessivefatigue BY percent_work
  /FORMAT=AVALUE TABLES
  /STATISTICS=CHISQ PHI 
  /CELLS=COUNT ROW COLUMN TOTAL 
  /COUNT ROUND CELL.

*AVERAGE WORKING HOURS PER WEEK

CROSSTABS    
  /TABLES=excessivefatigue BY work_hrs_cat
  /FORMAT=AVALUE TABLES
  /STATISTICS=CHISQ PHI 
  /CELLS=COUNT ROW COLUMN TOTAL 
  /COUNT ROUND CELL.

*WORK SCHEDULE TYPE

CROSSTABS    
  /TABLES=excessivefatigue BY R10_Arbeidskat
  /FORMAT=AVALUE TABLES
  /STATISTICS=CHISQ PHI 
  /CELLS=COUNT ROW COLUMN TOTAL 
  /COUNT ROUND CELL.

*NIGHT WORK IN THE LAST YEAR

CROSSTABS    
  /TABLES=excessivefatigue BY nights_lastyear_cat
  /FORMAT=AVALUE TABLES
  /STATISTICS=CHISQ PHI 
  /CELLS=COUNT ROW COLUMN TOTAL 
  /COUNT ROUND CELL.

*QUICK RETURNS

CROSSTABS
  /TABLES=excessivefatigue BY quickreturns_categories
  /FORMAT=AVALUE TABLES
  /STATISTICS=CHISQ PHI 
  /CELLS=COUNT ROW COLUMN TOTAL 
  /COUNT ROUND CELL.

*SHIFT WORK (DICH)

CROSSTABS
  /TABLES=excessivefatigue BY skiftarb_dikotom
  /FORMAT=AVALUE TABLES
  /STATISTICS=CHISQ PHI 
  /CELLS=COUNT ROW COLUMN TOTAL 
  /COUNT ROUND CELL.

*PAIN VARIABLES
    *NECK PAIN, BACK PAIN, ARM PAIN, LEG PAIN, HEADACHE, STOMACH PAIN
 
CROSSTABS   
 /TABLES=excessivefatigue BY neck_dich
  /FORMAT=AVALUE TABLES
  /STATISTICS=CHISQ PHI 
  /CELLS=COUNT ROW COLUMN TOTAL 
  /COUNT ROUND CELL.

CROSSTABS
 /TABLES=excessivefatigue BY back_dich
  /FORMAT=AVALUE TABLES
  /STATISTICS=CHISQ PHI 
  /CELLS=COUNT ROW COLUMN TOTAL 
  /COUNT ROUND CELL.

CROSSTABS
 /TABLES=excessivefatigue BY arm_dich
  /FORMAT=AVALUE TABLES
  /STATISTICS=CHISQ PHI 
  /CELLS=COUNT ROW COLUMN TOTAL 
  /COUNT ROUND CELL.

CROSSTABS
 /TABLES=excessivefatigue BY leg_dich
  /FORMAT=AVALUE TABLES
  /STATISTICS=CHISQ PHI 
  /CELLS=COUNT ROW COLUMN TOTAL 
  /COUNT ROUND CELL.

CROSSTABS
 /TABLES=excessivefatigue BY head_dich
  /FORMAT=AVALUE TABLES
  /STATISTICS=CHISQ PHI 
  /CELLS=COUNT ROW COLUMN TOTAL 
  /COUNT ROUND CELL.

CROSSTABS
 /TABLES=excessivefatigue BY sto_dich
  /FORMAT=AVALUE TABLES
  /STATISTICS=CHISQ PHI 
  /CELLS=COUNT ROW COLUMN TOTAL 
  /COUNT ROUND CELL.

CROSSTABS
 /TABLES=excessivefatigue BY in_pain
  /FORMAT=AVALUE TABLES
  /STATISTICS=CHISQ PHI 
  /CELLS=COUNT ROW COLUMN TOTAL 
  /COUNT ROUND CELL.


*INSOMNIA
 
CROSSTABS   
 /TABLES=excessivefatigue BY insomnia
  /FORMAT=AVALUE TABLES
  /STATISTICS=CHISQ PHI 
  /CELLS=COUNT ROW COLUMN TOTAL 
  /COUNT ROUND CELL.

*SLEEPINESS
 
CROSSTABS   
 /TABLES=excessivefatigue BY Sleepiness
  /FORMAT=AVALUE TABLES
  /STATISTICS=CHISQ PHI 
  /CELLS=COUNT ROW COLUMN TOTAL 
  /COUNT ROUND CELL.

*ANXIETY
  
CROSSTABS 
 /TABLES=excessivefatigue BY Angst
  /FORMAT=AVALUE TABLES
  /STATISTICS=CHISQ PHI 
  /CELLS=COUNT ROW COLUMN TOTAL 
  /COUNT ROUND CELL.

*DEPRESSION
    
CROSSTABS
 /TABLES=excessivefatigue BY Depr
  /FORMAT=AVALUE TABLES
  /STATISTICS=CHISQ PHI 
  /CELLS=COUNT ROW COLUMN TOTAL 
  /COUNT ROUND CELL.


*SWD
    
CROSSTABS
 /TABLES=excessivefatigue BY swd
  /FORMAT=AVALUE TABLES
  /STATISTICS=CHISQ PHI 
  /CELLS=COUNT ROW COLUMN TOTAL 
  /COUNT ROUND CELL.

*CRUDE ANALYSES TABLE 4
    
*AGE
(as of 2018)

*CATEGORICAL AGE
    
LOGISTIC REGRESSION VARIABLES excessivefatigue
  /METHOD=ENTER age_cat
  /CONTRAST (age_cat)=Indicator(1)
  /SAVE=PRED PGROUP
  /CLASSPLOT
  /CASEWISE OUTLIER(2)
  /PRINT=GOODFIT CI(95)
  /CRITERIA=PIN(0.05) POUT(0.10) ITERATE(20) CUT(0.5).


LOGISTIC REGRESSION VARIABLES excessivefatigue
  /METHOD=ENTER alder_2018 
  /SAVE=PRED PGROUP
  /CLASSPLOT
  /CASEWISE OUTLIER(2)
  /PRINT=GOODFIT CI(95)
  /CRITERIA=PIN(0.05) POUT(0.10) ITERATE(20) CUT(0.5).

*SEX

LOGISTIC REGRESSION VARIABLES excessivefatigue
  /METHOD=ENTER kjonn
  /CONTRAST (kjonn)=Indicator(1)
  /SAVE=PRED PGROUP
  /CLASSPLOT
  /CASEWISE OUTLIER(2)
  /PRINT=GOODFIT CI(95)
  /CRITERIA=PIN(0.05) POUT(0.10) ITERATE(20) CUT(0.5).

*KIDS AT HOME

LOGISTIC REGRESSION VARIABLES excessivefatigue
  /METHOD=ENTER kids
  /CONTRAST (kids)=Indicator(1) 
  /SAVE=PRED PGROUP
  /CLASSPLOT
  /CASEWISE OUTLIER(2)
  /PRINT=GOODFIT CI(95)
  /CRITERIA=PIN(0.05) POUT(0.10) ITERATE(20) CUT(0.5).
 
*AVERAGE HOURS WORKED PER WEEK
    
LOGISTIC REGRESSION VARIABLES excessivefatigue
  /METHOD=ENTER average_hours
  /CONTRAST (average_hours)=Indicator(1) 
  /SAVE=PRED PGROUP
  /CLASSPLOT
  /CASEWISE OUTLIER(2)
  /PRINT=GOODFIT CI(95)
  /CRITERIA=PIN(0.05) POUT(0.10) ITERATE(20) CUT(0.5).

     *PAIN VARIABLES
    *NECK SEVERITY

LOGISTIC REGRESSION VARIABLES excessivefatigue
  /METHOD=ENTER neck_severity 
  /SAVE=PRED PGROUP
  /CLASSPLOT
  /CASEWISE OUTLIER(2)
  /PRINT=GOODFIT CI(95)
  /CRITERIA=PIN(0.05) POUT(0.10) ITERATE(20) CUT(0.5).

*BACK SEVERITY
    
LOGISTIC REGRESSION VARIABLES excessivefatigue
  /METHOD=ENTER back_severity 
  /SAVE=PRED PGROUP
  /CLASSPLOT
  /CASEWISE OUTLIER(2)
  /PRINT=GOODFIT CI(95)
  /CRITERIA=PIN(0.05) POUT(0.10) ITERATE(20) CUT(0.5).

* ARM SEVERITY

LOGISTIC REGRESSION VARIABLES excessivefatigue
  /METHOD=ENTER arm_severity 
  /SAVE=PRED PGROUP
  /CLASSPLOT
  /CASEWISE OUTLIER(2)
  /PRINT=GOODFIT CI(95)
  /CRITERIA=PIN(0.05) POUT(0.10) ITERATE(20) CUT(0.5).

*LEG SEVERITY

LOGISTIC REGRESSION VARIABLES excessivefatigue
  /METHOD=ENTER leg_severity 
  /SAVE=PRED PGROUP
  /CLASSPLOT
  /CASEWISE OUTLIER(2)
  /PRINT=GOODFIT CI(95)
  /CRITERIA=PIN(0.05) POUT(0.10) ITERATE(20) CUT(0.5).

*HEAD SEVERITY

LOGISTIC REGRESSION VARIABLES excessivefatigue
  /METHOD=ENTER head_severity
  /SAVE=PRED PGROUP
  /CLASSPLOT
  /CASEWISE OUTLIER(2)
  /PRINT=GOODFIT CI(95)
  /CRITERIA=PIN(0.05) POUT(0.10) ITERATE(20) CUT(0.5).

* STOMACH SEVERITY 

LOGISTIC REGRESSION VARIABLES excessivefatigue
  /METHOD=ENTER stomach_severity
  /SAVE=PRED PGROUP
  /CLASSPLOT
  /CASEWISE OUTLIER(2)
  /PRINT=GOODFIT CI(95)
  /CRITERIA=PIN(0.05) POUT(0.10) ITERATE(20) CUT(0.5).

* MSI Musculoskeletal Complaint Severity Index

LOGISTIC REGRESSION VARIABLES excessivefatigue
  /METHOD=ENTER MSI 
  /SAVE=PRED PGROUP
  /CLASSPLOT
  /CASEWISE OUTLIER(2)
  /PRINT=GOODFIT CI(95)
  /CRITERIA=PIN(0.05) POUT(0.10) ITERATE(20) CUT(0.5).

*INSOMNIA 
(caseness)

LOGISTIC REGRESSION VARIABLES excessivefatigue
  /METHOD=ENTER insomnia
    /CONTRAST (insomnia)=Indicator(1)
  /SAVE=PRED PGROUP
  /CLASSPLOT
  /CASEWISE OUTLIER(2)
  /PRINT=GOODFIT CI(95)
  /CRITERIA=PIN(0.05) POUT(0.10) ITERATE(20) CUT(0.5).

*INSOMNIA SCALE SCORE  (BERGEN INSOMNIA SCALE)
(sum score of BIS)

LOGISTIC REGRESSION VARIABLES excessivefatigue
  /METHOD=ENTER sum_bis 
  /SAVE=PRED PGROUP
  /CLASSPLOT
  /CASEWISE OUTLIER(2)
  /PRINT=GOODFIT CI(95)
  /CRITERIA=PIN(0.05) POUT(0.10) ITERATE(20) CUT(0.5).

*SLEEPINESS
 (caseness)

LOGISTIC REGRESSION VARIABLES excessivefatigue
  /METHOD=ENTER Sleepiness
   /CONTRAST (Sleepiness)=Indicator(1) 
  /SAVE=PRED PGROUP
  /CLASSPLOT
  /CASEWISE OUTLIER(2)
  /PRINT=GOODFIT CI(95)
  /CRITERIA=PIN(0.05) POUT(0.10) ITERATE(20) CUT(0.5).


*SLEEPINESS SCALE SCORE (EPWORTH SLEEPINESS SCALE)
(sum score of ESS)

LOGISTIC REGRESSION VARIABLES excessivefatigue
  /METHOD=ENTER SUMESS 
  /SAVE=PRED PGROUP
  /CLASSPLOT
  /CASEWISE OUTLIER(2)
  /PRINT=GOODFIT CI(95)
  /CRITERIA=PIN(0.05) POUT(0.10) ITERATE(20) CUT(0.5).


* SLEEP DURATION
(in hours)

*SLEEP DURATION CATEGORICAL

LOGISTIC REGRESSION VARIABLES excessivefatigue
  /METHOD=ENTER sleep_dur_cat
  /CONTRAST (sleep_dur_cat)=Indicator(1)
  /SAVE=PRED PGROUP
  /CLASSPLOT
  /CASEWISE OUTLIER(2)
  /PRINT=GOODFIT CI(95)
  /CRITERIA=PIN(0.05) POUT(0.10) ITERATE(20) CUT(0.5).

*SLEEP DURATION CONTINUOUS

LOGISTIC REGRESSION VARIABLES excessivefatigue
  /METHOD=ENTER sleep_dur 
  /SAVE=PRED PGROUP
  /CLASSPLOT
  /CASEWISE OUTLIER(2)
  /PRINT=GOODFIT CI(95)
  /CRITERIA=PIN(0.05) POUT(0.10) ITERATE(20) CUT(0.5).


*ANXIETY
 (caseness)   

LOGISTIC REGRESSION VARIABLES excessivefatigue
  /METHOD=ENTER Angst
  /CONTRAST (Angst)=Indicator(1)
  /SAVE=PRED PGROUP
  /CLASSPLOT
  /CASEWISE OUTLIER(2)
  /PRINT=GOODFIT CI(95)
  /CRITERIA=PIN(0.05) POUT(0.10) ITERATE(20) CUT(0.5).

*ANXIETY SCORE (HADs)
(sum anxiety score on HADs)

LOGISTIC REGRESSION VARIABLES excessivefatigue
  /METHOD=ENTER sumangst
  /SAVE=PRED PGROUP
  /CLASSPLOT
  /CASEWISE OUTLIER(2)
  /PRINT=GOODFIT CI(95)
  /CRITERIA=PIN(0.05) POUT(0.10) ITERATE(20) CUT(0.5).

*DEPRESSION
 (caseness)

LOGISTIC REGRESSION VARIABLES excessivefatigue
  /METHOD=ENTER Depr
  /CONTRAST (Depr)=Indicator(1)
  /SAVE=PRED PGROUP
  /CLASSPLOT
  /CASEWISE OUTLIER(2)
  /PRINT=GOODFIT CI(95)
  /CRITERIA=PIN(0.05) POUT(0.10) ITERATE(20) CUT(0.5).

*DEPRESSION SCORE (HADs)
(sum depression score HADs)

LOGISTIC REGRESSION VARIABLES excessivefatigue
  /METHOD=ENTER sumdepr 
  /SAVE=PRED PGROUP
  /CLASSPLOT
  /CASEWISE OUTLIER(2)
  /PRINT=GOODFIT CI(95)
  /CRITERIA=PIN(0.05) POUT(0.10) ITERATE(20) CUT(0.5).

* SHIFT WORK 
(day only vs shift work)

LOGISTIC REGRESSION VARIABLES excessivefatigue
  /METHOD=ENTER skiftarb_dikotom
  /CONTRAST (skiftarb_dikotom)=Indicator(1) 
  /SAVE=PRED PGROUP
  /CLASSPLOT
  /CASEWISE OUTLIER(2)
  /PRINT=GOODFIT CI(95)
  /CRITERIA=PIN(0.05) POUT(0.10) ITERATE(20) CUT(0.5).


*SHIFT WORK DISORDER
(caseness)

LOGISTIC REGRESSION VARIABLES excessivefatigue
  /METHOD=ENTER swd
  /CONTRAST (swd)=Indicator(1)
  /SAVE=PRED PGROUP
  /CLASSPLOT
  /CASEWISE OUTLIER(2)
  /PRINT=GOODFIT CI(95)
  /CRITERIA=PIN(0.05) POUT(0.10) ITERATE(20) CUT(0.5).


*NIGHT WORK CATEGORICAL

LOGISTIC REGRESSION VARIABLES excessivefatigue
  /METHOD=ENTER nights_lastyear_cat
  /CONTRAST (nights_lastyear_cat)=Indicator(1)
  /SAVE=PRED PGROUP
  /CLASSPLOT
  /CASEWISE OUTLIER(2)
  /PRINT=GOODFIT CI(95)
  /CRITERIA=PIN(0.05) POUT(0.10) ITERATE(20) CUT(0.5).

*NIGHT WORK CONTINOUS 

LOGISTIC REGRESSION VARIABLES excessivefatigue
  /METHOD=ENTER R10_NetterSisteÅr
  /SAVE=PRED PGROUP
  /CLASSPLOT
  /CASEWISE OUTLIER(2)
  /PRINT=GOODFIT CI(95)
  /CRITERIA=PIN(0.05) POUT(0.10) ITERATE(20) CUT(0.5).


*QUICK RETURNS

LOGISTIC REGRESSION VARIABLES excessivefatigue
  /METHOD=ENTER quickreturns_categories 
  /CONTRAST (quickreturns_categories)=Indicator(1)
  /SAVE=PRED PGROUP
  /CLASSPLOT
  /CASEWISE OUTLIER(2)
  /PRINT=GOODFIT CI(95)
  /CRITERIA=PIN(0.05) POUT(0.10) ITERATE(20) CUT(0.5).


*QUICK RETURNS CONTINUOUS
    
LOGISTIC REGRESSION VARIABLES excessivefatigue
  /METHOD=ENTER R10_Mindre11timerFri
  /SAVE=PRED PGROUP
  /CLASSPLOT
  /CASEWISE OUTLIER(2)
  /PRINT=GOODFIT CI(95)
  /CRITERIA=PIN(0.05) POUT(0.10) ITERATE(20) CUT(0.5).

*MODEL 1 TABLE 4
    

  LOGISTIC REGRESSION VARIABLES excessivefatigue
  /METHOD=ENTER alder_2018 kjonn kids average_hours
  /CONTRAST (average_hours)=Indicator(1)
  /CONTRAST (kjonn)=Indicator(1)
  /CONTRAST (kids)=Indicator(1)
  /CLASSPLOT
  /CASEWISE OUTLIER(2)
  /PRINT=GOODFIT CI(95)
  /CRITERIA=PIN(0.05) POUT(0.10) ITERATE(20) CUT(0.5).
 

     *PAIN VARIABLES
    *NECK SEVERITY
    
LOGISTIC REGRESSION VARIABLES excessivefatigue
  /METHOD=ENTER neck_severity alder_2018 kjonn kids average_hours
  /CONTRAST (average_hours)=Indicator(1)
  /CONTRAST (kjonn)=Indicator(1)
  /CONTRAST (kids)=Indicator(1)
  /CLASSPLOT
  /CASEWISE OUTLIER(2)
  /PRINT=GOODFIT CI(95)
  /CRITERIA=PIN(0.05) POUT(0.10) ITERATE(20) CUT(0.5).


*BACK SEVERITY
    

LOGISTIC REGRESSION VARIABLES excessivefatigue
  /METHOD=ENTER back_severity  alder_2018 kjonn kids average_hours
  /CONTRAST (average_hours)=Indicator(1)
  /CONTRAST (kjonn)=Indicator(1)
  /CONTRAST (kids)=Indicator(1)
  /CLASSPLOT
  /CASEWISE OUTLIER(2)
  /PRINT=GOODFIT CI(95)
  /CRITERIA=PIN(0.05) POUT(0.10) ITERATE(20) CUT(0.5).

* ARM SEVERITY


LOGISTIC REGRESSION VARIABLES excessivefatigue
  /METHOD=ENTER arm_severity  alder_2018 kjonn kids average_hours
  /CONTRAST (average_hours)=Indicator(1)
  /CONTRAST (kjonn)=Indicator(1)
  /CONTRAST (kids)=Indicator(1)
  /CLASSPLOT
  /CASEWISE OUTLIER(2)
  /PRINT=GOODFIT CI(95)
  /CRITERIA=PIN(0.05) POUT(0.10) ITERATE(20) CUT(0.5).

*LEG SEVERITY


LOGISTIC REGRESSION VARIABLES excessivefatigue
  /METHOD=ENTER leg_severity  alder_2018 kjonn kids average_hours
  /CONTRAST (average_hours)=Indicator(1)
  /CONTRAST (kjonn)=Indicator(1)
  /CONTRAST (kids)=Indicator(1)
  /CLASSPLOT
  /CASEWISE OUTLIER(2)
  /PRINT=GOODFIT CI(95)
  /CRITERIA=PIN(0.05) POUT(0.10) ITERATE(20) CUT(0.5).

*HEAD SEVERITY

LOGISTIC REGRESSION VARIABLES excessivefatigue
  /METHOD=ENTER head_severity alder_2018 kjonn kids average_hours
  /CONTRAST (average_hours)=Indicator(1)
  /CONTRAST (kjonn)=Indicator(1)
  /CONTRAST (kids)=Indicator(1)
  /CLASSPLOT
  /CASEWISE OUTLIER(2)
  /PRINT=GOODFIT CI(95)
  /CRITERIA=PIN(0.05) POUT(0.10) ITERATE(20) CUT(0.5).

* STOMACH SEVERITY 

LOGISTIC REGRESSION VARIABLES excessivefatigue
  /METHOD=ENTER stomach_severity alder_2018 kjonn kids average_hours
  /CONTRAST (average_hours)=Indicator(1)
  /CONTRAST (kjonn)=Indicator(1)
  /CONTRAST (kids)=Indicator(1)
  /CLASSPLOT
  /CASEWISE OUTLIER(2)
  /PRINT=GOODFIT CI(95)
  /CRITERIA=PIN(0.05) POUT(0.10) ITERATE(20) CUT(0.5).


LOGISTIC REGRESSION VARIABLES excessivefatigue
  /METHOD=ENTER stomach_severity alder_2018 kjonn kids average_hours
  /CONTRAST (average_hours)=Indicator(1)
  /CONTRAST (kjonn)=Indicator(1)
  /CONTRAST (kids)=Indicator(1)
  /CLASSPLOT
  /CASEWISE OUTLIER(2)
  /PRINT=GOODFIT CI(95)
  /CRITERIA=PIN(0.05) POUT(0.10) ITERATE(20) CUT(0.5).

*MSI 
    
LOGISTIC REGRESSION VARIABLES excessivefatigue
  /METHOD=ENTER msi alder_2018 kjonn kids average_hours
  /CONTRAST (average_hours)=Indicator(1)
  /CONTRAST (kjonn)=Indicator(1)
  /CONTRAST (kids)=Indicator(1)
  /CLASSPLOT
  /CASEWISE OUTLIER(2)
  /PRINT=GOODFIT CI(95)
  /CRITERIA=PIN(0.05) POUT(0.10) ITERATE(20) CUT(0.5).

*INSOMNIA 
(caseness)

LOGISTIC REGRESSION VARIABLES excessivefatigue
  /METHOD=ENTER insomnia alder_2018 kjonn kids average_hours
  /CONTRAST (insomnia)=Indicator(1)
  /CONTRAST (average_hours)=Indicator(1)
  /CONTRAST (kjonn)=Indicator(1)
  /CONTRAST (kids)=Indicator(1)
  /CLASSPLOT
  /CASEWISE OUTLIER(2)
  /PRINT=GOODFIT CI(95)
  /CRITERIA=PIN(0.05) POUT(0.10) ITERATE(20) CUT(0.5).


*INSOMNIA SCALE SCORE  (BERGEN INSOMNIA SCALE)
(sum score of BIS)


LOGISTIC REGRESSION VARIABLES excessivefatigue
  /METHOD=ENTER sum_bis alder_2018 kjonn kids average_hours
  /CONTRAST (average_hours)=Indicator(1)
  /CONTRAST (kjonn)=Indicator(1)
  /CONTRAST (kids)=Indicator(1)
  /CLASSPLOT
  /CASEWISE OUTLIER(2)
  /PRINT=GOODFIT CI(95)
  /CRITERIA=PIN(0.05) POUT(0.10) ITERATE(20) CUT(0.5).


*SLEEPINESS
 (caseness)

LOGISTIC REGRESSION VARIABLES excessivefatigue
  /METHOD=ENTER Sleepiness alder_2018 kjonn kids average_hours
  /CONTRAST (Sleepiness)=Indicator(1) 
  /CONTRAST (average_hours)=Indicator(1)
  /CONTRAST (kjonn)=Indicator(1)
  /CONTRAST (kids)=Indicator(1)
  /CLASSPLOT
  /CASEWISE OUTLIER(2)
  /PRINT=GOODFIT CI(95)
  /CRITERIA=PIN(0.05) POUT(0.10) ITERATE(20) CUT(0.5).

*SLEEPINESS SCALE SCORE (EPWORTH SLEEPINESS SCALE)
(sum score of ESS)

LOGISTIC REGRESSION VARIABLES excessivefatigue
  /METHOD=ENTER SUMESS alder_2018 kjonn kids average_hours
  /CONTRAST (average_hours)=Indicator(1)
  /CONTRAST (kjonn)=Indicator(1)
  /CONTRAST (kids)=Indicator(1)
  /CLASSPLOT
  /CASEWISE OUTLIER(2)
  /PRINT=GOODFIT CI(95)
  /CRITERIA=PIN(0.05) POUT(0.10) ITERATE(20) CUT(0.5).

*SLEEP DURATION CATEGORICAL

LOGISTIC REGRESSION VARIABLES excessivefatigue
  /METHOD=ENTER sleep_dur_cat alder_2018 kjonn kids average_hours
  /CONTRAST (sleep_dur_cat)=Indicator(1)
  /CONTRAST (average_hours)=Indicator(1)
  /CONTRAST (kjonn)=Indicator(1)
  /CONTRAST (kids)=Indicator(1)
  /CLASSPLOT
  /CASEWISE OUTLIER(2)
  /PRINT=GOODFIT CI(95)
  /CRITERIA=PIN(0.05) POUT(0.10) ITERATE(20) CUT(0.5).

* SLEEP DURATION
(in hours)

LOGISTIC REGRESSION VARIABLES excessivefatigue
  /METHOD=ENTER sleep_dur alder_2018 kjonn kids average_hours
  /CONTRAST (average_hours)=Indicator(1)
  /CONTRAST (kjonn)=Indicator(1)
  /CONTRAST (kids)=Indicator(1)
  /CLASSPLOT
  /CASEWISE OUTLIER(2)
  /PRINT=GOODFIT CI(95)
  /CRITERIA=PIN(0.05) POUT(0.10) ITERATE(20) CUT(0.5).

*ANXIETY
 (caseness)   

LOGISTIC REGRESSION VARIABLES excessivefatigue
  /METHOD=ENTER Angst alder_2018 kjonn kids average_hours
  /CONTRAST (Angst)=Indicator(1)
  /CONTRAST (average_hours)=Indicator(1)
  /CONTRAST (kjonn)=Indicator(1)
  /CONTRAST (kids)=Indicator(1)
  /CLASSPLOT
  /CASEWISE OUTLIER(2)
  /PRINT=GOODFIT CI(95)
  /CRITERIA=PIN(0.05) POUT(0.10) ITERATE(20) CUT(0.5).

*ANXIETY SCORE (HADs)
(sum anxiety score on HADs)

LOGISTIC REGRESSION VARIABLES excessivefatigue
  /METHOD=ENTER sumangst alder_2018 kjonn kids average_hours
  /CONTRAST (average_hours)=Indicator(1)
  /CONTRAST (kjonn)=Indicator(1)
  /CONTRAST (kids)=Indicator(1)
  /CLASSPLOT
  /CASEWISE OUTLIER(2)
  /PRINT=GOODFIT CI(95)
  /CRITERIA=PIN(0.05) POUT(0.10) ITERATE(20) CUT(0.5).


*DEPRESSION
 (caseness)

LOGISTIC REGRESSION VARIABLES excessivefatigue
  /METHOD=ENTER Depr alder_2018 kjonn kids average_hours
  /CONTRAST (Depr)=Indicator(1)
  /CONTRAST (average_hours)=Indicator(1)
  /CONTRAST (kjonn)=Indicator(1)
  /CONTRAST (kids)=Indicator(1)
  /CLASSPLOT
  /CASEWISE OUTLIER(2)
  /PRINT=GOODFIT CI(95)
  /CRITERIA=PIN(0.05) POUT(0.10) ITERATE(20) CUT(0.5).

*DEPRESSION SCORE (HADs)
(sum depression score HADs)

LOGISTIC REGRESSION VARIABLES excessivefatigue
  /METHOD=ENTER sumdepr alder_2018 kjonn kids average_hours
  /CONTRAST (average_hours)=Indicator(1)
  /CONTRAST (kjonn)=Indicator(1)
  /CONTRAST (kids)=Indicator(1)
  /CLASSPLOT
  /CASEWISE OUTLIER(2)
  /PRINT=GOODFIT CI(95)
  /CRITERIA=PIN(0.05) POUT(0.10) ITERATE(20) CUT(0.5).

* SHIFT WORK (dich)
(day only vs shift work)

LOGISTIC REGRESSION VARIABLES excessivefatigue
  /METHOD=ENTER skiftarb_dikotom alder_2018 kjonn kids average_hours
  /CONTRAST (skiftarb_dikotom)=Indicator(1)  
  /CONTRAST (average_hours)=Indicator(1)
  /CONTRAST (kjonn)=Indicator(1)
  /CONTRAST (kids)=Indicator(1)
  /CLASSPLOT
  /CASEWISE OUTLIER(2)
  /PRINT=GOODFIT CI(95)
  /CRITERIA=PIN(0.05) POUT(0.10) ITERATE(20) CUT(0.5).

*SHIFT WORK DISORDER
(caseness)

LOGISTIC REGRESSION VARIABLES excessivefatigue
  /METHOD=ENTER swd alder_2018 kjonn kids average_hours
  /CONTRAST (swd)=Indicator(1)
  /CONTRAST (average_hours)=Indicator(1)
  /CONTRAST (kjonn)=Indicator(1)
  /CONTRAST (kids)=Indicator(1)
  /CLASSPLOT
  /CASEWISE OUTLIER(2)
  /PRINT=GOODFIT CI(95)
  /CRITERIA=PIN(0.05) POUT(0.10) ITERATE(20) CUT(0.5).


*NIGHT WORK (dich)

LOGISTIC REGRESSION VARIABLES excessivefatigue
  /METHOD=ENTER nights_lastyear_cat alder_2018 kjonn kids average_hours
  /CONTRAST (nights_lastyear_cat)=Indicator(1)
  /CONTRAST (average_hours)=Indicator(1)
  /CONTRAST (kjonn)=Indicator(1)
  /CONTRAST (kids)=Indicator(1)
  /CLASSPLOT
  /CASEWISE OUTLIER(2)
  /PRINT=GOODFIT CI(95)
  /CRITERIA=PIN(0.05) POUT(0.10) ITERATE(20) CUT(0.5).

*NIGHT WORK (cont)
    
LOGISTIC REGRESSION VARIABLES excessivefatigue
  /METHOD=ENTER R10_NetterSisteÅr alder_2018 kjonn kids average_hours
  /CONTRAST (average_hours)=Indicator(1)
  /CONTRAST (kjonn)=Indicator(1)
  /CONTRAST (kids)=Indicator(1)
  /CLASSPLOT
  /CASEWISE OUTLIER(2)
  /PRINT=GOODFIT CI(95)
  /CRITERIA=PIN(0.05) POUT(0.10) ITERATE(20) CUT(0.5).


*QUICK RETURNS

LOGISTIC REGRESSION VARIABLES excessivefatigue
  /METHOD=ENTER quickreturns_categories alder_2018 kjonn kids average_hours
  /CONTRAST (quickreturns_categories)=Indicator(1)
  /CONTRAST (average_hours)=Indicator(1)
  /CONTRAST (kjonn)=Indicator(1)
  /CONTRAST (kids)=Indicator(1)
  /CLASSPLOT
  /CASEWISE OUTLIER(2)
  /PRINT=GOODFIT CI(95)
  /CRITERIA=PIN(0.05) POUT(0.10) ITERATE(20) CUT(0.5).

* NUMBER QUICK RETURNS IN THE LAST YEAR

LOGISTIC REGRESSION VARIABLES excessivefatigue
  /METHOD=ENTER R10_Mindre11timerFri alder_2018 kjonn kids average_hours
  /CONTRAST (average_hours)=Indicator(1)
  /CONTRAST (kjonn)=Indicator(1)
  /CONTRAST (kids)=Indicator(1)
  /CLASSPLOT
  /CASEWISE OUTLIER(2)
  /PRINT=GOODFIT CI(95)
  /CRITERIA=PIN(0.05) POUT(0.10) ITERATE(20) CUT(0.5).

*MODEL 2 ANALYSES
    
LOGISTIC REGRESSION VARIABLES excessivefatigue
  /METHOD=ENTER alder_2018 kjonn kids average_hours neck_severity back_severity arm_severity 
    leg_severity head_severity stomach_severity sum_bis sleep_dur_cat SUMESS sumangst sumdepr 
    R10_NetterSisteÅr R10_Mindre11timerFri 
  /CONTRAST (kjonn)=Indicator(1)
  /CONTRAST (kids)=Indicator(1)
  /CONTRAST (average_hours)=Indicator(1)
  /CONTRAST (sleep_dur_cat)=Indicator(1)
  /SAVE=PRED PGROUP COOK DFBETA ZRESID
  /CLASSPLOT
  /CASEWISE OUTLIER(2)
  /PRINT=GOODFIT CORR ITER(1) CI(95)
  /CRITERIA=PIN(0.05) POUT(0.10) ITERATE(20) CUT(0.5).

LOGISTIC REGRESSION VARIABLES excessivefatigue
  /METHOD=ENTER alder_2018 kjonn kids average_hours MSI sum_bis sleep_dur_cat SUMESS sumangst sumdepr 
    R10_NetterSisteÅr R10_Mindre11timerFri 
  /CONTRAST (kjonn)=Indicator(1)
  /CONTRAST (kids)=Indicator(1)
  /CONTRAST (average_hours)=Indicator(1)
  /CONTRAST (sleep_dur_cat)=Indicator(1)
  /SAVE=PRED PGROUP COOK DFBETA ZRESID
  /CLASSPLOT
  /CASEWISE OUTLIER(2)
  /PRINT=GOODFIT CORR ITER(1) CI(95)
  /CRITERIA=PIN(0.05) POUT(0.10) ITERATE(20) CUT(0.5).
